# Supplementary material for: Heat drastically alters floral color and pigment composition without affecting flower conspicuousness
Source: Am J Bot. 2025 Sep 9;113(1):e70096. doi: 10.1002/ajb2.70096 (PMC12816441; doi:10.1002/ajb2.70096)
Supplement: Supplementary file 3 — Appendix S3. Comparisons of the chromatic contrast of spring and summer flowers against their native backgrounds versus the opposite seasonal background in the visual system of bees, flies, butterflies and beetles. Achromatic contrast was only calculated for bees. [file AJB2-113-e70096-s002.xlsx]

## Sheet: Table S3
Narbona et al.—American Journal of Botany 2025—Appendix S3
Appendix S3. Chromatic contrasts for spring and summer flowers against their native backgrounds versus the opposite seasonal background
in the visual system of bees, flies, butterflies, and beetles. Achromatic contrast was only calculated for bees.
		Spring background				Summer background				Wilcoxon test
Spring flowers	Visual model	Mean	Median	SE		Mean	Median	SE		P
Chromatic contrast	Bees	0.102426	0.100595	0.00250563		0.128473	0.127447	0.00256905		<0.0001
Chromatic contrast	Flies	0.158371	0.157284	0.00134483		0.104393	0.102015	0.00164455		<0.0001
Chromatic contrast	Butterflies	0.172113	0.169919	0.00168037		0.126845	0.124717	0.00167845		<0.0001
Chromatic contrast	Beetles	0.0752896	0.0743252	0.0010865		0.0732562	0.0731295	0.0014162		0.219
Achromatic contrast	Bees	0.309802	0.309812	0.00399521		0.0814951	0.0749017	0.00493107		<0.0001
Summer flowers
Chromatic contrast	Bees	0.143577	0.143342	0.0318205		0.289455	0.291774	0.0366421		<0.0001
Chromatic contrast	Flies	0.125881	0.125959	0.0164317		0.132616	0.133098	0.0170034		<0.0001
Chromatic contrast	Butterflies	0.261361	0.263085	0.0184971		0.251279	0.253673	0.0188349		<0.05
Chromatic contrast	Beetles	0.0524785	0.0517599	0.00768727		0.0604981	0.0616234	0.00559925		<0.0001
Achromatic contrast	Bees	0.369568	0.370893	0.00192053		0.174769	0.176455	0.00362807		<0.0001
