# Supplementary material for: Heat drastically alters floral color and pigment composition without affecting flower conspicuousness
Source: Am J Bot. 2025 Sep 9;113(1):e70096. doi: 10.1002/ajb2.70096 (PMC12816441; doi:10.1002/ajb2.70096)
Supplement: Supplementary file 4 — Appendix S4. Peak intensity area (x106 g‐1) of each phenolic compound obtained from the UHPLC‐HRMS/MS analysis for spring and summer flowers. [file AJB2-113-e70096-s003.xlsx]

## Sheet: Hoja1
	Narbona et al.—American Journal of Botany 2025—Appendix S4
	Appendix S4. Peak intensity area (x 106 g–1) of each phenolic compound obtained from the UHPLC-HRMS/MS analysis for spring and summer flowers from 7 plants.
					Spring								Summer					Spring	Summer
	Compound Name	1	2	3	4	5	6	7		1	2	3	4	5	6	7		mean	mean
	Flavonols
	Myricetin	0	0	0	0	0	0	0		1.68494	1.4602	0	0	0.66467	0.842399	0.823024		0	0.782176
	Quercetin	0	0	0	0	0	0	0		4.28523	1.83711	1.9151	0.942358	2.4951	3.74596	1.99871		0	2.45994
	Isorhamnetin	0	0	0	0	0	0	0		0	0.844311	1.81677	4.15738	1.6922	2.23611	0.9867		0	1.67621
	Quercetin-3-O-glucoside	0	0	0	0	0	0	0		2.62742	2.87064	0.740921	0.753886	1.22451	1.60688	1.37998		0	1.6006
	Kaempferol-3-O-glucoside	2.04321	3.50292	1.93515	0.692914	0.728473	0.587308	1.73259		39.3739	42.7506	22.7709	34.8067	37.066	58.2755	30.2661		1.60322	37.9014
	Kaempferol	0.828639	1.7906	0.888558	0.755538	0.783784	0	1.34997		40.5255	59.9649	9.03807	3.55345	46.5592	86.7774	42.7216		0.913869	41.3057
	Flavones
	Apigenin-7-O-glucoside	0	0	0	0	0	0	0		0.578596	0.681811	0	0	0.633568	0.804175	0		0	0.38545
	Luteolin 7-O-glucuronide	0	0	0	0	0	0	0		0	0	1.04274	3.51493	1.71639	2.09203	0.827748		0	1.31341
	Isoflavones
	Daidzin	0	0	0	0	0	0	0		0	0	0	1.59857	0	0	0		0	0.228367
	Chalcones
	Mareina	0	0	0	0	0	0	0		0	0	0	0.723621	0	0	0		0	0.103374
	Dihydroflavonols
	Dihydrokaempferol	0	0	0	0	0	0	0		0	0	0	0	0	2.25375	0		0	0.321964
	Hydroxycinnamic acids
	Caffeic acid	0.756332	2.21159	0.822214	0.644207	1.09428	0.778479	0.822785		1.59227	2.33912	1.21605	1.1212	3.04804	3.23728	2.58069		1.01856	2.16209
	Sinapic acid	0.355321	0.571917	0.400298	0	0.351351	0.338983	0		0.602328	0	1.30464	3.51905	0	0	0		0.288267	0.775147
	Ferulic acid	89.1013	187.832	139.858	128.016	140.022	98.4739	150.419		232.363	308.297	199.799	228.433	407.315	472.846	361.515		133.389	315.796
	Coumarins
	Aesculetin	0.828639	0.915881	0	0	0.700189	0	0		1.06792	0.984111	0.526726	0.936855	1.66916	1.0938	1.3174		0.349244	1.08514
	Umbelliferone	0	0	0	0	0	0	0		0	0	0	0	0.745306	0.905616	0.693119		0	0.334863
	Phenolic aldehydes
	Vanillin	0	0.441613	0	0	0	0	0		0.670132	0	0.822705	1.42248	0.816726	1.01882	0.53863		0.0630875	0.755641
	Isovanillic acid	7.0035	5.30091	5.62281	5.17395	7.72093	6.61871	11.1277		9.69827	5.61305	4.83789	13.01	4.52943	11.8597	7.19848		6.93836	8.1067
	Benzoic and hydroxybenzoic acids
	p-Hydroxybenzoic acid	1.04334	1.33329	0	0.489969	0.473916	0.965051	0.809839		1.20692	1.02792	3.31126	3.42688	2.42829	2.78742	1.21279		0.730772	2.20021
	Benzoic acid	0.377057	0.486615	0.442042	0.401832	0.355751	0.443437	0		0	0	0.847045	0	0.62896	1.27904	0		0.358105	0.393577
